# Supplementary material for: A scoping review of stroke registers in Sub-Saharan Africa
Source: Int J Stroke. 2024 Jul 31;20(1):21–8. doi: 10.1177/17474930241262936 (PMC11669259; doi:10.1177/17474930241262936)
Supplement: sj-xlsx-1-wso-10.1177_17474930241262936 – Supplemental material for A scoping review of stroke registers in Sub-Saharan Africa [file sj-xlsx-1-wso-10.1177_17474930241262936.xlsx]

## Sheet: scopingcompiled030424
Author	Title	Year of publication	Country	Region	Sites	Participants	Length of recruitment	Follow up periods	Use of "register"	Use of WHO steps	Case definition adopted	Classification of ischaemic stroke	Severity scoring	Function measure	Quality of life instrument	Care seeking data	Quality of care inidcators	Socioeconomic status measure	Male sex (%)	Mean Age of stroke	Neuroimaging (%)	Proportion Ischaemic	NIHSS	Pneumonia	UTI	In hospital fatality	30 day fatality	90 day fatality	One year fatality	Funding Source	Data collection	Limitations (as noted by auhtors)	MDROK criteria
Dabilgou A 2021	Frequency of recurrent stroke in burkina faso: An observational hospital based study of 6 months.	2021	Burkina Faso	Western Africa	2 tertiary hospitals	266	6 months	Discharge	No	No	n/a	No	No	No	No	No	No	Yes	56	60	100	70	n/a	n/a	n/a	n/a	n/a	n/a	n/a	None declared	Excel database	Sample size	4
Diendere J 2021	Post-stroke Complications and Mortality in Burkinabe Hospitals: Relationships with Deglutition Disorders and Nutritional Status.	2021	Burkina Faso	Western Africa	2 tertiary hospitals	222	9 months	day 14 (5.5% loss to f/u)	No	No	"suggestive of stroke and imaging"	No	No	No	No	No	No	Yes	62	55	n/a	n/a	46.7% had high (greater or equal 16)	n/a	n/a	35	n/a	n/a	n/a	International	Electronic	5.5% of patients refused monitoring or left hospital early	5
Lompo D 2018	Course of care for hospitalized patients for stroke and its determinants in a reference hospital in Ouagadougou (Burkina Faso).	2018	Burkina Faso	Western Africa	1 tertiary hospital	105	12 months	Discharge	No	No	Clinical diagnosis with Ct confirmation	No	NIHSS	No	No	Yes 5 hours	yes	Yes	n/a	57.8	100	n/a	n/a	n/a	n/a	44	n/a	n/a	n/a	None declared	Electronic	None reproted	4
Balti EV 2013	Metabolic syndrome and fatal outcomes in the post-stroke event: a 5-year cohort study in Cameroon	2013	Cameroon	Central Africa	1 tertiary hospital	57	6 months	5 years (f/u 100%)	No	No	WHO	No	No	No	No	No	No	No	56	61.9	54	84	n/a	n/a	n/a	n/a	n/a	n/a	26	None declared	Electronic dataset	Small sample size and availability of neuorimaging	6
Mapoure Y 2017	Gender-Related Differences and Short-Term Outcome of Stroke: Results from a Hospital-Based Registry in Sub-Saharan Africa.	2017	Cameroon	Central Africa	1 tertiary hospital	818	6 years	Discharge	Yes	No	confirmed strokes	OCSP	NIHSS	mRS	No	No	n/a	Yes	56	60	100	63	12	9	10	25	n/a	n/a	n/a	None declared	Electronic	None reported	5
Nkoke C 2015	Stroke mortality and its determinants in a resource-limited setting: A prospective cohort study in Yaounde, Cameroon.	2015	Cameroon	Central Africa	2 tertiary hospitals	254	24 months	1 month and 6 months 12 months (3.9% loss to f/u)	No	No	WHO	No	NIHSS	mRs	No	Yes (no time from symptom onset to admission reported)	No	Yes	53	62	91	64	10	n/a	n/a	n/a	23	n/a	33	None declared	Electronic	Urban setting, therefore less generalizable, Selection bias	6
Wafeu G 2020	Medium-term Survival Following of Stroke in Yaounde (Cameroon): a prospective observational cohort study.	2020	Cameroon	Central Africa	2 tertiary hospitals	66	4 months	14 days, 30 days, 60 days, 90 days loss to f/u 85%	No	No	WHO	Anatomical	NIHSS	No	No	Yes 24 hours	No	Yes	34	59.2	100	53	9	n/a	n/a	n/a	14	23	n/a	None declared	Electronic	Only includes patients with neuroimaging. Selection bias	6
Limbole E 2017	Stroke characterization in Sun Saharan Africa: Congolese population.	2017	Democratic republic of Congo	Central Africa	3 hospitals (1 public, 2 private)	166	3 months	Discharge	No	No	clinical diagnosis with CT scan confirmation	No	GCS	No	No	Yes - 3 days	No	No	59	61.1	100	78	15.8	n/a	n/a	0.193	n/a	n/a	n/a	None declared	Electronic - Excel and EpiInfo	Selection bias	5
Longo-Mbenza B 2008	Rates and predictors of stroke-associated case fatality in black Central African patients.	2008	Democratic republic of Congo	Central Africa	1 tertiary referral centre	212	3 years	Discharge	No	Yes	WHO	No	No	No	No	no	No	Yes	50	53	66	70	12	n/a	n/a	n/a	n/a	n/a	n/a	None declared	Electronic	Selection bias	5
Deresse B 2015	Epidemiology and in-hospital outcome of stroke in South Ethiopia.	2015	Ethiopia	Eastern Africa	1 tertiary hospital	163	1 year	Discharge 66% had full data	No	No	n/a	OCSP	NIHSS	mRS	No	Yes	No	Yes	55	60.5	100	60	n/a	33	29	17.1% at 14 days	n/a	n/a	n/a	Local	Electronic	Selection bias	5
Fekadu G 2020	30-day and 60-day rates and predictors of mortality among adult stroke patients: Prospective cohort study.	2020	Ethiopia	Eastern Africa	1 tertiary hospital	116	4 months	30 and 60 days (loss to f/u 1.7%)	No	Yes	WHO	No	No	No	No	No	Yes	Yes	66	55	39	n/a	n/a	22	n/a	n/a	37	n/a	n/a	Local	Electronic - EpiData	Selection bias, telephone follow up prohibited collection of detailed follow up data	6
Mamushet Y 2015	Medical and neurological complications among stroke patients admitted for inpatient care in addis ababa, ethiopia.	2015	Ethiopia	Eastern Africa	3 tertiary hospitals	71	9 months	Discharge	No	No	WHO	No	no/GCS	No	No	Yes - 38 hours	No	Yes	61	52.7	94	61	n/a	34	18	23	n/a	n/a	n/a	Local	Not stated	Selection bias	5
Garbusinski J 2005	Stroke presentation and outcome in developing countries: A prospective study in The Gambia.	2005	Gambia	Western Africa	1 tertiary hospital	148	12 months	1, 3 , 6, 12 months	No	No	WHO	No	mini NIHSS	Modified Barthel Index	No	Yes - 97%	Yes	Yes	53	54.2	86	63	32% severe (21 or greater)	n/a	n/a	22	n/a	n/a	45	None declared	Electronic EpiInfo	Selection bias	6
Akpalu J 2018	Stroke Outcome and Determinants among Patients with and without Diabetes in a Tertiary Hospital in Ghana	2018	Ghana	Western Africa	1 tertiary hospital	326	not stated	Discharge	No	No	Sacco 2013	No	NIHSS	mRS	No	No	No	No	58	59.9	95	55	31.4% severe (21-42)	26	n/a	n/a	n/a	n/a	n/a	Local	Electronic	Selection bias	5
Sarfo F 2014	The profile of risk factors and in-patient outcomes of stroke in Kumasi, Ghana.	2014	Ghana	Western Africa	1 tertiary hospital	265	not stated	Discharge	No	Yes	Clinician diagnosis	No	NIHSS	mRS	No	No	yes	No	43	64.6	7	53	10 in surivors 28 in deaths	n/a	n/a	n/a	n/a	n/a	n/a	None declared	Electronic - Excel		5
Sarfo FS 2022	Long-term determinants of death after stroke in Ghana: Analysis by stroke types & subtypes.	2022	Ghana	Western Africa	1 tertiary hospital	564	4 years	3 - 8 years	Yes	No	WHO	No	NIHSS	Modified Barthel index and modified rankin scale	No	Yes	No	No	52	n/a	n/a	56	11 in survivors 17 in those who died	50.5% in those that died by 90 days	n/a	n/a	38	43	50	International	Electronic	Loss to follow up (but accounted for in statistical methods)	6
Cisse F 2022	Predictors of stroke favorable functional outcome in Guinea, results from the Conakry stroke registry	2022	Guinea	Western Africa	1 tertiary hospital	1018	4 years	Discharge	Yes	Yes	WHO	No	NIHSS	mRS	n/a	n/a	n/a	No	52	59.5	100	74	9.5	n/a	n/a	16	n/a	n/a	n/a	International	Electronic		5
Kaduka L 2018	Stroke Mortality in Kenya's Public Tertiary Hospitals: A Prospective Facility-Based Study	2018	Kenya	Eastern Africa	2 tertiary hospitals	719	12 months	day 10 and 28, and month 3, 6 and every 3 months for 24 months	Yes	Yes	WHO	No	not stated	No	No	n/a	n/a	Yes	56	62	36	n/a	n/a	n/a	n/a	16	n/a	n/a	n/a	International	Electronic - Microsoft Access	Selection bias	6
Ominde B 2019	Pattern of stroke in a rural Kenyan hospital.	2019	Kenya	Eastern Africa	1 rural hospital (Level IV)	227	1 year	Discharge	No	No	WHO	No	No	No	No	No	No	Yes	38	68.8	100	67	n/a	n/a	n/a	n/a	n/a	n/a	n/a	None declared	Electronic - Excel		4
Heikinheimo T 2012	Stroke outcomes in Malawi, a country with high prevalence of HIV: A prospective follow-up study.	2012	Malawi	Eastern Africa	1 tertiary hospital	147	14 months	12 months (11% loss to f/u)	No	No	WHO	OCSP	mNIHSS	mRS	No	n/a	No	No	47	62	54	70	18	n/a	n/a	n/a	38	n/a	59	International	Electronic	Selection bias, Lack of CT scan	6
Damasceno A 2010	An epidemiological study of stroke hospitalizations in maputo, mozambique: A high burden of disease in a resource-poor country.	2010	Mozambique	Eastern Africa	1 tertiary hospital	651	12 months	28 days	Yes	Yes	WHO	No	mRS	mRS	No	Yes	No	Yes	66	53.1	100	50	11	21	n/a	15	n/a	n/a	n/a	International	Electronic		6
Odiase F 2017	Prospective study to assess national institutes of health stroke scale as predictor of functional outcome in stroke patients in Benin city.	2017	Nigeria	Western Africa	2 tertiary hospitals	90	15 months	28 days	No	No	n/a	anatomical	NIHSS	mRS	No	Yes - 2 days	yes	Yes	59	61	100	n/a	10	n/a	n/a	n/a	n/a	n/a	n/a	None declared	Not stated	Small sample size	4
Alkali NH 2013	Stroke risk factors, subtypes, and 30-day case fatality in Abuja, Nigeria.	2013	Nigeria	Western Africa	1 tertiary hospital	272	18 months	30 days	No	No	WHO	OCSP	No	mRS	No	No	No	Yes	62	56.4	97	62	n/a	n/a	n/a	n/a	19	n/a	n/a	None declared	Electronic	Selection bias	6
Ekeh, B 2015	Stroke mortality and its predictors in a Nigerian teaching hospital	2015	Nigeria	Western Africa	1 tertiary hospital	120	12 months	Discharge	No	No	WHO	No	NIHSS	No	No	No	No	Yes	63	55.1	n/a	52	n/a	23	28	n/a	29	n/a	n/a	None declared	Electronic - Excel	Selection bias and neuroimaging availability	5
Femi OL 2013	Factors associated with death and predictors of one-month mortality from stroke in Kano, Northwestern Nigeria	2013	Nigeria	Western Africa	2 tertiary hospitals	273	3 years	30 days	No	No	WHO	No	GCS	No	No	No	No	No	45	64	0	n/a	16	18	n/a	41	n/a	n/a	n/a	None declared	Electronic	Selection bias and neuroimaging availability	5
Komolafe, M 2007	Profile of stroke in Nigerians: a prospective clinical study.	2007	Nigeria	Western Africa	1 tertiary hospital	135	six years	Discharge	No	no	WHO	No	GCS	No	No	Yes 23 hours	No	Yes	48	66	100	53	17.5	n/a	n/a	26.7% at 14 days	n/a	n/a	n/a	None declared	Electronic	Selection bias and Neuroimagaing availability	5
Nkusi AE 2007	Stroke Burden in Rwanda: A Multicenter Study of Stroke Management and Outcome	2017	Rwanda	Eastern Africa	2 tertiary hospitals	96	6 months	12 months (20% loss to f/u)	No	No	WHO	OCSP	NIHSS	No	No	No	No	No	55	59.7	100	37	62% of ischaemic stroke were severe (15 or greater)	n/a	n/a	n/a	n/a	n/a	61	National	Electronic Epidata	Limited knowledge of prior risk factors	6
Dadah S 2013	Quality of life after stroke in Senegal: About 50 cases.	2013	Senegal	Western Africa	1 tertiary	50	15 months	6 months	No	No	n/a	No	No	Barthel Index	No	No	No	No	53	59.1	83	58	n/a	n/a	n/a	33	50	n/a	n/a	None declared	Electronic		6
Youkee D 2022	Stroke in Sierra Leone: Case fatality rate and functional outcome after stroke in Freetown.	2022	Sierra Leone	Western Africa	2 tertiary hospitals	986	30 months	90 days, 12 months Loss to f/u 18.5%)	Yes	Yes	WHO	TOAST OCSP	NIHSS	Barthel Index and mRS	EQ-5D-3L	Yes 24 hours	Yes	Yes	50	58.9	87	63	16	26	9	36	37	44	49	International	Electronic - RedCap	Selection bias	6
Conor M 2008	The Johannesburg Hospital Stroke Register	2008	South Africa	Southern Africa	1 tertiary hospital	524	23 months	In hospital	Yes	No	WHO	OCSP and TOAST	NIHSS	mRs	No	No	No	No	73	66.5	100	70	n/a	n/a	n/a	n/a	n/a	n/a	n/a	National	Electronic - Microsoft Access	Neuroimaging availability	4
Mudzi W 2012	Case fatality of patients with stroke over a 12-month period post stroke	2012	South africa	Southern Africa	1 tertiary hospital	200	4 years	12 months (loss to f/u 5%)	No	No	n/a	TOAST	NIHSS	mRS	No	No	No	Yes	44	53.2	82	55	n/a	n/a	n/a	n/a	n/a	26	38	None declared	Electronic		6
Jorgensen J 2023	Socioeconomic inequities in mortality and functional outcome after stroke in Zanzibar: A prospective cohort study.	2023	Tanzania	Eastern Africa	1 tertiary hospital	720	12 months	12 months	Yes	Yes	WHO	no	NIHSS	MRS and Barthel index	No	No	Yes	Yes	41	58.6	100	56	n/a	n/a	n/a	22	27	n/a	42	International	Electronic	Non-participation of severe strokes due to death soon after admission	6
Matuja S 2022	Stroke Characteristics and Outcomes in Urban Tanzania: Data from the Prospective Lake Zone Stroke Registry.	2023	Tanzania	Eastern Africa	1 tertiary hospital	566	30 months	In hospital	Yes	Yes	WHO	Vascular territory	NIHSS	mRs	No	Yes	Yes	No	52	65	100	66	n/a	n/a	-	29	n/a	n/a	n/a	International	Electronic medical record system - Vervig	Selection bias and Neuroimagaing availability	5
Matuja S 2023	Ischemic Stroke at a Tertiary Academic Hospital in Tanzania: A Prospective Cohort Study With a Focus on Presumed Large Vessel Occlusion.	2022	Tanzania	Eastern Africa	1 tertiary hospital	158	8 months	12 months	No	No	WHO	no	NIHSS	mRS	No	Yes 1.74 days	Yes	No	59	59.7	100	1	21	n/a	-	n/a	57	n/a	76	International	Electronic	Lack of angiography for large vessel occulsion diagnosis	6
Okeng'o K 2017	Early Mortality and Associated Factors among Patients with Stroke Admitted to a Large Teaching Hospital in Tanzania.	2017	Tanzania	Eastern Africa	1 tertiary hospital	224	6 months	30 days (17%)	No	No	n/a	No	NIHSS	Barthel Index	No	Yes	No	Yes	49	61	67	78	n/a	n/a	n/a	aspiration a leading cause of death in 48% of deaths.	33	n/a	n/a	National	Electronic	Selection bias	6
Walker R 2010	Stroke incidence in rural and urban Tanzania	2010	Tanzania	Eastern Africa	Population-based	636	3 years	28 days, 3 years and 7 – 10 years	No	Yes	WHO	no	No	Barthel Index	WHO Qol Bref	No	No	Education level, socioeconomic status	52	n/a	79	n/a	n/a	n/a	n/a	n/a	24	n/a	45	International	Electronic EpiInfo		6
Kulaba N 2023	Blood pressure variability and early neurological outcomes in acute and subacute stroke in Southwestern Uganda.	2023	Uganda	Eastern Africa	1 tertiary hospital	120	9 months	14 days	No	No	CT confirmed	no	NIHSS	mRs	No	Yes 4 days	No	No	65	59.6	100	66	n/a	n/a	n/a	19	n/a	n/a	n/a	International	Electronic	Patients who died within 24 hours excluded	5
Nakibuuka J 2015	Early mortality and functional outcome after acute stroke in Uganda: prospective study with 30 day follow-up.	2015	Uganda	Eastern Africa	1 tertiary hospital	127	6 months	30 days	No	No	stroke unit patients	No	NIHSS	mRS	No	No	Yes	No	47	60	100	69	n/a	n/a	n/a	n/a	29	n/a	n/a	International	Electronic	Selection bias	6
Namale G 2020	Predictors of 30-day and 90-day mortality among hemorrhagic and ischemic stroke patients in urban Uganda: A prospective hospital-based cohort study.	2020	Uganda	Eastern Africa	1 tertiary hospital	136	27 months	30 and 90 days (11%)	no	Yes	WHO	Toast	Scandinavian stroke scale	Barthel Index	No	Yes	No	Yes	34	63.2	100	64	15	n/a	n/a	n/a	23	37	n/a	International	Electronic - OpenClinica	Selection bias	6
Nampogo A 2023	Thirty-day mortality rates among young adult stroke patients and their characteristics at Kiruddu and Mulago hospitals in Uganda: A prospective observational cohort study.	2023	Uganda	Eastern Africa	2 tertiary hospitals	61	4 months	30 days	No	No	WHO	No	NIHSS	mRS	No	No	Yes	Yes	66	42	100	57	54% had severe (16-42)	n/a	-	n/a	23	n/a	n/a	International	Electronic	Selection bias small sample size	6
Prust ML 2021	Aspiration Pneumonia in Adults Hospitalized With Stroke at a Large Academic Hospital in Zambia.	2021	Zambia	Eastern Africa	1 tertiary hospital	125	4 months	Discharge	No	No	WHO	anatomical	No	No	No	No	No	No	39	60	82	55	20	30	n/a	It is focused on aspiration pneumonia	n/a	n/a	n/a	International	Electronic	Challenging Data collection of vital signs in absence of electronic medical records	5
Mukapa N 2022	Incidence, risk factors and microbiological aetiology of urinary tract infections in admitted stroke patients at a teaching hospital in Zimbabwe: A prospective cohort study.	2022	Zimbabwe	Eastern Africa	1 tertiary hospital	145	6 months	Discharge	No	No	n/a	OCSP	No	Barthel	EQ-5D Vas	No	n/a	Yes	33	62.9	87	67	47% had severe (16 or greater)	n/a	19	n/a	n/a	n/a	n/a	None declared	Electronic - EpiInfo	Short follow up period	5
